# Supplementary material for: GC-MS Discrimination of Citrulline from Ornithine and Homocitrulline from Lysine by Chemical Derivatization: Evidence of Formation of N5-Carboxy-ornithine and N6-Carboxy-lysine
Source: Molecules. 2021 Apr 15;26(8):2301. doi: 10.3390/molecules26082301 (PMC8071523; doi:10.3390/molecules26082301)
Supplement: Supplementary file 1 [file molecules-26-02301-s001.zip]

Archive with 1 entries (1 files):
- molecules-1176304-supplementary.pdf
